# Supplementary material for: The Rates of Breastfeeding in Baby-Friendly Hospitals in Greece: A Nationwide Survey
Source: Children (Basel). 2022 Nov 22;9(12):1792. doi: 10.3390/children9121792 (PMC9777116; doi:10.3390/children9121792)
Supplement: Supplementary file 1 [file children-09-01792-s001.zip]

Archive with 1 entries (1 files):
- children-2022679-supplementary.pdf
